# Supplementary material for: Glycosyltransferase FvCpsA Regulates Fumonisin Biosynthesis and Virulence in Fusarium verticillioides
Source: Toxins (Basel). 2021 Oct 11;13(10):718. doi: 10.3390/toxins13100718 (PMC8539240; doi:10.3390/toxins13100718)
Supplement: Supplementary file 1 [file toxins-13-00718-s001.zip]

Archive with 1 entries (1 files):
- toxins-1376674-supplementary.pdf
